# Supplementary material for: Construction and validation of a colon cancer prognostic model based on tumor mutation burden-related genes
Source: Sci Rep. 2024 Feb 4;14:2867. doi: 10.1038/s41598-024-53257-z (PMC10838917; doi:10.1038/s41598-024-53257-z)
Supplement: Supplementary file 1 — Supplementary Information. [file 41598_2024_53257_MOESM1_ESM.zip]

Archive with 181 entries (175 files):
- supplementary files/Drug sensitivity of C1 group and C2 group/
- supplementary files/Drug sensitivity of C1 group and C2 group/C1 better/
- supplementary files/Drug sensitivity of C1 group and C2 group/C1 better/drugSenstivity.Acetalax.pdf
- supplementary files/Drug sensitivity of C1 group and C2 group/C1 better/drugSenstivity.Dihydrorotenone.pdf
- supplementary files/Drug sensitivity of C1 group and C2 group/C1 better/drugSenstivity.Lapatinib.pdf
- supplementary files/Drug sensitivity of C1 group and C2 group/C1 better/drugSenstivity.Sapitinib.pdf
- supplementary files/Drug sensitivity of C1 group and C2 group/C1 better/drugSenstivity.TAF1_5496.pdf
- supplementary files/Drug sensitivity of C1 group and C2 group/C1 better/drugSenstivity.WEHI-539.pdf
- supplementary files/Drug sensitivity of C1 group and C2 group/C2 better/
- supplementary files/Drug sensitivity of C1 group and C2 group/C2 better/drugSenstivity.5-Fluorouracil.pdf
- supplementary files/Drug sensitivity of C1 group and C2 group/C2 better/drugSenstivity.Alisertib.pdf
- supplementary files/Drug sensitivity of C1 group and C2 group/C2 better/drugSenstivity.AMG-319.pdf
- supplementary files/Drug sensitivity of C1 group and C2 group/C2 better/drugSenstivity.AZ960.pdf
- supplementary files/Drug sensitivity of C1 group and C2 group/C2 better/drugSenstivity.AZD1332.pdf
- supplementary files/Drug sensitivity of C1 group and C2 group/C2 better/drugSenstivity.AZD2014.pdf
- supplementary files/Drug sensitivity of C1 group and C2 group/C2 better/drugSenstivity.AZD4547.pdf
- supplementary files/Drug sensitivity of C1 group and C2 group/C2 better/drugSenstivity.AZD5153.pdf
- supplementary files/Drug sensitivity of C1 group and C2 group/C2 better/drugSenstivity.AZD5363.pdf
- supplementary files/Drug sensitivity of C1 group and C2 group/C2 better/drugSenstivity.AZD5438.pdf
- supplementary files/Drug sensitivity of C1 group and C2 group/C2 better/drugSenstivity.AZD5582.pdf
- supplementary files/Drug sensitivity of C1 group and C2 group/C2 better/drugSenstivity.AZD6738.pdf
- supplementary files/Drug sensitivity of C1 group and C2 group/C2 better/drugSenstivity.AZD7762.pdf
- supplementary files/Drug sensitivity of C1 group and C2 group/C2 better/drugSenstivity.AZD8055.pdf
- supplementary files/Drug sensitivity of C1 group and C2 group/C2 better/drugSenstivity.AZD8186.pdf
- supplementary files/Drug sensitivity of C1 group and C2 group/C2 better/drugSenstivity.BDP-00009066.pdf
- supplementary files/Drug sensitivity of C1 group and C2 group/C2 better/drugSenstivity.BMS-345541.pdf
- supplementary files/Drug sensitivity of C1 group and C2 group/C2 better/drugSenstivity.BMS-536924.pdf
- supplementary files/Drug sensitivity of C1 group and C2 group/C2 better/drugSenstivity.BMS-754807.pdf
- supplementary files/Drug sensitivity of C1 group and C2 group/C2 better/drugSenstivity.Buparlisib.pdf
- supplementary files/Drug sensitivity of C1 group and C2 group/C2 better/drugSenstivity.Camptothecin.pdf
- supplementary files/Drug sensitivity of C1 group and C2 group/C2 better/drugSenstivity.CDK9_5038.pdf
- supplementary files/Drug sensitivity of C1 group and C2 group/C2 better/drugSenstivity.CDK9_5576.pdf
- supplementary files/Drug sensitivity of C1 group and C2 group/C2 better/drugSenstivity.Cisplatin.pdf
- supplementary files/Drug sensitivity of C1 group and C2 group/C2 better/drugSenstivity.Crizotinib.pdf
- supplementary files/Drug sensitivity of C1 group and C2 group/C2 better/drugSenstivity.Cytarabine.pdf
- supplementary files/Drug sensitivity of C1 group and C2 group/C2 better/drugSenstivity.Dabrafenib.pdf
- supplementary files/Drug sensitivity of C1 group and C2 group/C2 better/drugSenstivity.Dactinomycin.pdf
- supplementary files/Drug sensitivity of C1 group and C2 group/C2 better/drugSenstivity.Dactolisib.pdf
- supplementary files/Drug sensitivity of C1 group and C2 group/C2 better/drugSenstivity.Dinaciclib.pdf
- supplementary files/Drug sensitivity of C1 group and C2 group/C2 better/drugSenstivity.Docetaxel.pdf
- supplementary files/Drug sensitivity of C1 group and C2 group/C2 better/drugSenstivity.Eg5_9814.pdf
- supplementary files/Drug sensitivity of C1 group and C2 group/C2 better/drugSenstivity.Elephantin.pdf
- supplementary files/Drug sensitivity of C1 group and C2 group/C2 better/drugSenstivity.Entinostat.pdf
- supplementary files/Drug sensitivity of C1 group and C2 group/C2 better/drugSenstivity.Entospletinib.pdf
- supplementary files/Drug sensitivity of C1 group and C2 group/C2 better/drugSenstivity.Epirubicin.pdf
- supplementary files/Drug sensitivity of C1 group and C2 group/C2 better/drugSenstivity.ERK_2440.pdf
- supplementary files/Drug sensitivity of C1 group and C2 group/C2 better/drugSenstivity.ERK_6604.pdf
- supplementary files/Drug sensitivity of C1 group and C2 group/C2 better/drugSenstivity.Fludarabine.pdf
- supplementary files/Drug sensitivity of C1 group and C2 group/C2 better/drugSenstivity.Foretinib.pdf
- supplementary files/Drug sensitivity of C1 group and C2 group/C2 better/drugSenstivity.Gemcitabine.pdf
- supplementary files/Drug sensitivity of C1 group and C2 group/C2 better/drugSenstivity.GNE-317.pdf
- supplementary files/Drug sensitivity of C1 group and C2 group/C2 better/drugSenstivity.GSK2606414.pdf
- supplementary files/Drug sensitivity of C1 group and C2 group/C2 better/drugSenstivity.GSK269962A.pdf
- supplementary files/Drug sensitivity of C1 group and C2 group/C2 better/drugSenstivity.IAP_5620.pdf
- supplementary files/Drug sensitivity of C1 group and C2 group/C2 better/drugSenstivity.I-BRD9.pdf
- supplementary files/Drug sensitivity of C1 group and C2 group/C2 better/drugSenstivity.IGF1R_3801.pdf
- supplementary files/Drug sensitivity of C1 group and C2 group/C2 better/drugSenstivity.IRAK4_4710.pdf
- supplementary files/Drug sensitivity of C1 group and C2 group/C2 better/drugSenstivity.Irinotecan.pdf
- supplementary files/Drug sensitivity of C1 group and C2 group/C2 better/drugSenstivity.JAK_8517.pdf
- supplementary files/Drug sensitivity of C1 group and C2 group/C2 better/drugSenstivity.JAK1_8709.pdf
- supplementary files/Drug sensitivity of C1 group and C2 group/C2 better/drugSenstivity.JQ1.pdf
- supplementary files/Drug sensitivity of C1 group and C2 group/C2 better/drugSenstivity.KRAS (G12C) Inhibitor-12.pdf
- supplementary files/Drug sensitivity of C1 group and C2 group/C2 better/drugSenstivity.KU-55933.pdf
- supplementary files/Drug sensitivity of C1 group and C2 group/C2 better/drugSenstivity.LCL161.pdf
- supplementary files/Drug sensitivity of C1 group and C2 group/C2 better/drugSenstivity.Leflunomide.pdf
- supplementary files/Drug sensitivity of C1 group and C2 group/C2 better/drugSenstivity.LJI308.pdf
- supplementary files/Drug sensitivity of C1 group and C2 group/C2 better/drugSenstivity.Luminespib.pdf
- supplementary files/Drug sensitivity of C1 group and C2 group/C2 better/drugSenstivity.MIM1.pdf
- supplementary files/Drug sensitivity of C1 group and C2 group/C2 better/drugSenstivity.Mirin.pdf
- supplementary files/Drug sensitivity of C1 group and C2 group/C2 better/drugSenstivity.Mitoxantrone.pdf
- supplementary files/Drug sensitivity of C1 group and C2 group/C2 better/drugSenstivity.MK-8776.pdf
- supplementary files/Drug sensitivity of C1 group and C2 group/C2 better/drugSenstivity.Niraparib.pdf
- supplementary files/Drug sensitivity of C1 group and C2 group/C2 better/drugSenstivity.NU7441.pdf
- supplementary files/Drug sensitivity of C1 group and C2 group/C2 better/drugSenstivity.Nutlin-3a (-).pdf
- supplementary files/Drug sensitivity of C1 group and C2 group/C2 better/drugSenstivity.Obatoclax Mesylate.pdf
- supplementary files/Drug sensitivity of C1 group and C2 group/C2 better/drugSenstivity.Olaparib.pdf
- supplementary files/Drug sensitivity of C1 group and C2 group/C2 better/drugSenstivity.OTX015.pdf
- supplementary files/Drug sensitivity of C1 group and C2 group/C2 better/drugSenstivity.PAK_5339.pdf
- supplementary files/Drug sensitivity of C1 group and C2 group/C2 better/drugSenstivity.Palbociclib.pdf
- supplementary files/Drug sensitivity of C1 group and C2 group/C2 better/drugSenstivity.PCI-34051.pdf
- supplementary files/Drug sensitivity of C1 group and C2 group/C2 better/drugSenstivity.PD0325901.pdf
- supplementary files/Drug sensitivity of C1 group and C2 group/C2 better/drugSenstivity.Pevonedistat.pdf
- supplementary files/Drug sensitivity of C1 group and C2 group/C2 better/drugSenstivity.Pictilisib.pdf
- supplementary files/Drug sensitivity of C1 group and C2 group/C2 better/drugSenstivity.PLX-4720.pdf
- supplementary files/Drug sensitivity of C1 group and C2 group/C2 better/drugSenstivity.Podophyllotoxin bromide.pdf
- supplementary files/Drug sensitivity of C1 group and C2 group/C2 better/drugSenstivity.PRIMA-1MET.pdf
- supplementary files/Drug sensitivity of C1 group and C2 group/C2 better/drugSenstivity.PRT062607.pdf
- supplementary files/Drug sensitivity of C1 group and C2 group/C2 better/drugSenstivity.Pyridostatin.pdf
- supplementary files/Drug sensitivity of C1 group and C2 group/C2 better/drugSenstivity.Ribociclib.pdf
- supplementary files/Drug sensitivity of C1 group and C2 group/C2 better/drugSenstivity.RO-3306.pdf
- supplementary files/Drug sensitivity of C1 group and C2 group/C2 better/drugSenstivity.Ruxolitinib.pdf
- supplementary files/Drug sensitivity of C1 group and C2 group/C2 better/drugSenstivity.RVX-208.pdf
- supplementary files/Drug sensitivity of C1 group and C2 group/C2 better/drugSenstivity.Sabutoclax.pdf
- supplementary files/Drug sensitivity of C1 group and C2 group/C2 better/drugSenstivity.Savolitinib.pdf
- supplementary files/Drug sensitivity of C1 group and C2 group/C2 better/drugSenstivity.SCH772984.pdf
- supplementary files/Drug sensitivity of C1 group and C2 group/C2 better/drugSenstivity.Sorafenib.pdf
- supplementary files/Drug sensitivity of C1 group and C2 group/C2 better/drugSenstivity.Staurosporine.pdf
- supplementary files/Drug sensitivity of C1 group and C2 group/C2 better/drugSenstivity.Talazoparib.pdf
- supplementary files/Drug sensitivity of C1 group and C2 group/C2 better/drugSenstivity.Telomerase Inhibitor IX.pdf
- supplementary files/Drug sensitivity of C1 group and C2 group/C2 better/drugSenstivity.Teniposide.pdf
- supplementary files/Drug sensitivity of C1 group and C2 group/C2 better/drugSenstivity.Topotecan.pdf
- supplementary files/Drug sensitivity of C1 group and C2 group/C2 better/drugSenstivity.Trametinib.pdf
- supplementary files/Drug sensitivity of C1 group and C2 group/C2 better/drugSenstivity.Ulixertinib.pdf
- supplementary files/Drug sensitivity of C1 group and C2 group/C2 better/drugSenstivity.ULK1_4989.pdf
- supplementary files/Drug sensitivity of C1 group and C2 group/C2 better/drugSenstivity.Uprosertib.pdf
- supplementary files/Drug sensitivity of C1 group and C2 group/C2 better/drugSenstivity.VE821.pdf
- supplementary files/Drug sensitivity of C1 group and C2 group/C2 better/drugSenstivity.VE-822.pdf
- supplementary files/Drug sensitivity of C1 group and C2 group/C2 better/drugSenstivity.Vinblastine.pdf
- supplementary files/Drug sensitivity of C1 group and C2 group/C2 better/drugSenstivity.Vincristine.pdf
- supplementary files/Drug sensitivity of C1 group and C2 group/C2 better/drugSenstivity.Vinorelbine.pdf
- supplementary files/Drug sensitivity of C1 group and C2 group/C2 better/drugSenstivity.VX-11e.pdf
- supplementary files/Drug sensitivity of C1 group and C2 group/C2 better/drugSenstivity.Wee1 Inhibitor.pdf
- supplementary files/Drug sensitivity of C1 group and C2 group/C2 better/drugSenstivity.Wnt-C59.pdf
- supplementary files/Drug sensitivity of C1 group and C2 group/C2 better/drugSenstivity.WZ4003.pdf
- supplementary files/Drug sensitivity of C1 group and C2 group/C2 better/drugSenstivity.XAV939.pdf
- supplementary files/Drug sensitivity of C1 group and C2 group/C2 better/drugSenstivity.YK-4-279.pdf
- supplementary files/Drug sensitivity of low and high risk group/
- supplementary files/Drug sensitivity of low and high risk group/high risk group better/
- supplementary files/Drug sensitivity of low and high risk group/high risk group better/drugSenstivity.Alpelisib.pdf
- supplementary files/Drug sensitivity of low and high risk group/high risk group better/drugSenstivity.AZ960.pdf
- supplementary files/Drug sensitivity of low and high risk group/high risk group better/drugSenstivity.AZD1332.pdf
- supplementary files/Drug sensitivity of low and high risk group/high risk group better/drugSenstivity.AZD8186.pdf
- supplementary files/Drug sensitivity of low and high risk group/high risk group better/drugSenstivity.BMS-754807.pdf
- supplementary files/Drug sensitivity of low and high risk group/high risk group better/drugSenstivity.Dasatinib.pdf
- supplementary files/Drug sensitivity of low and high risk group/high risk group better/drugSenstivity.Entospletinib.pdf
- supplementary files/Drug sensitivity of low and high risk group/high risk group better/drugSenstivity.ERK_2440.pdf
- supplementary files/Drug sensitivity of low and high risk group/high risk group better/drugSenstivity.GSK2606414.pdf
- supplementary files/Drug sensitivity of low and high risk group/high risk group better/drugSenstivity.IGF1R_3801.pdf
- supplementary files/Drug sensitivity of low and high risk group/high risk group better/drugSenstivity.JQ1.pdf
- supplementary files/Drug sensitivity of low and high risk group/high risk group better/drugSenstivity.Linsitinib.pdf
- supplementary files/Drug sensitivity of low and high risk group/high risk group better/drugSenstivity.Luminespib.pdf
- supplementary files/Drug sensitivity of low and high risk group/high risk group better/drugSenstivity.OSI-027.pdf
- supplementary files/Drug sensitivity of low and high risk group/high risk group better/drugSenstivity.PAK_5339.pdf
- supplementary files/Drug sensitivity of low and high risk group/high risk group better/drugSenstivity.Pictilisib.pdf
- supplementary files/Drug sensitivity of low and high risk group/high risk group better/drugSenstivity.PLX-4720.pdf
- supplementary files/Drug sensitivity of low and high risk group/high risk group better/drugSenstivity.PRIMA-1MET.pdf
- supplementary files/Drug sensitivity of low and high risk group/high risk group better/drugSenstivity.RVX-208.pdf
- supplementary files/Drug sensitivity of low and high risk group/high risk group better/drugSenstivity.Sepantronium bromide.pdf
- supplementary files/Drug sensitivity of low and high risk group/high risk group better/drugSenstivity.Taselisib.pdf
- supplementary files/Drug sensitivity of low and high risk group/high risk group better/drugSenstivity.Telomerase Inhibitor IX.pdf
- supplementary files/Drug sensitivity of low and high risk group/high risk group better/drugSenstivity.WIKI4.pdf
- supplementary files/Drug sensitivity of low and high risk group/high risk group better/drugSenstivity.WZ4003.pdf
- supplementary files/Drug sensitivity of low and high risk group/high risk group better/drugSenstivity.XAV939.pdf
- supplementary files/Drug sensitivity of low and high risk group/low risk group better/
- supplementary files/Drug sensitivity of low and high risk group/low risk group better/drugSenstivity.Afatinib.pdf
- supplementary files/Drug sensitivity of low and high risk group/low risk group better/drugSenstivity.Afuresertib.pdf
- supplementary files/Drug sensitivity of low and high risk group/low risk group better/drugSenstivity.AGI-5198.pdf
- supplementary files/Drug sensitivity of low and high risk group/low risk group better/drugSenstivity.AT13148.pdf
- supplementary files/Drug sensitivity of low and high risk group/low risk group better/drugSenstivity.AZD3759.pdf
- supplementary files/Drug sensitivity of low and high risk group/low risk group better/drugSenstivity.AZD5438.pdf
- supplementary files/Drug sensitivity of low and high risk group/low risk group better/drugSenstivity.AZD5991.pdf
- supplementary files/Drug sensitivity of low and high risk group/low risk group better/drugSenstivity.AZD6482.pdf
- supplementary files/Drug sensitivity of low and high risk group/low risk group better/drugSenstivity.Bortezomib.pdf
- supplementary files/Drug sensitivity of low and high risk group/low risk group better/drugSenstivity.Cyclophosphamide.pdf
- supplementary files/Drug sensitivity of low and high risk group/low risk group better/drugSenstivity.Dabrafenib.pdf
- supplementary files/Drug sensitivity of low and high risk group/low risk group better/drugSenstivity.Dihydrorotenone.pdf
- supplementary files/Drug sensitivity of low and high risk group/low risk group better/drugSenstivity.Entinostat.pdf
- supplementary files/Drug sensitivity of low and high risk group/low risk group better/drugSenstivity.EPZ5676.pdf
- supplementary files/Drug sensitivity of low and high risk group/low risk group better/drugSenstivity.Erlotinib.pdf
- supplementary files/Drug sensitivity of low and high risk group/low risk group better/drugSenstivity.GDC0810.pdf
- supplementary files/Drug sensitivity of low and high risk group/low risk group better/drugSenstivity.Gefitinib.pdf
- supplementary files/Drug sensitivity of low and high risk group/low risk group better/drugSenstivity.GSK2578215A.pdf
- supplementary files/Drug sensitivity of low and high risk group/low risk group better/drugSenstivity.GSK343.pdf
- supplementary files/Drug sensitivity of low and high risk group/low risk group better/drugSenstivity.GSK591.pdf
- supplementary files/Drug sensitivity of low and high risk group/low risk group better/drugSenstivity.IAP_5620.pdf
- supplementary files/Drug sensitivity of low and high risk group/low risk group better/drugSenstivity.Ibrutinib.pdf
- supplementary files/Drug sensitivity of low and high risk group/low risk group better/drugSenstivity.KU-55933.pdf
- supplementary files/Drug sensitivity of low and high risk group/low risk group better/drugSenstivity.MIRA-1.pdf
- supplementary files/Drug sensitivity of low and high risk group/low risk group better/drugSenstivity.OF-1.pdf
- supplementary files/Drug sensitivity of low and high risk group/low risk group better/drugSenstivity.Osimertinib.pdf
- supplementary files/Drug sensitivity of low and high risk group/low risk group better/drugSenstivity.Oxaliplatin.pdf
- supplementary files/Drug sensitivity of low and high risk group/low risk group better/drugSenstivity.Picolinici-acid.pdf
- supplementary files/Drug sensitivity of low and high risk group/low risk group better/drugSenstivity.Ribociclib.pdf
- supplementary files/Drug sensitivity of low and high risk group/low risk group better/drugSenstivity.Sapitinib.pdf
- supplementary files/Drug sensitivity of low and high risk group/low risk group better/drugSenstivity.Savolitinib.pdf
- supplementary files/Drug sensitivity of low and high risk group/low risk group better/drugSenstivity.SB216763.pdf
- supplementary files/Drug sensitivity of low and high risk group/low risk group better/drugSenstivity.Sinularin.pdf
- supplementary files/Drug sensitivity of low and high risk group/low risk group better/drugSenstivity.TAF1_5496.pdf
- supplementary files/Drug sensitivity of low and high risk group/low risk group better/drugSenstivity.Temozolomide.pdf
- supplementary files/Drug sensitivity of low and high risk group/low risk group better/drugSenstivity.Trametinib.pdf
- supplementary files/Drug sensitivity of low and high risk group/low risk group better/drugSenstivity.Venetoclax.pdf
